# Supplementary material for: Design and Tuning of Photoswitches for Solar Energy Storage
Source: Molecules. 2021 Jun 22;26(13):3796. doi: 10.3390/molecules26133796 (PMC8270257; doi:10.3390/molecules26133796)
Supplement: Supplementary file 1 [file molecules-26-03796-s001.zip]

Archive with 1 entries (1 files):
- molecules-1257353-supplementary.pdf
